# Supplementary material for: Appetite and ghrelin levels in iron deficiency anemia and the effect of parenteral iron therapy: A longitudinal study
Source: PLoS One. 2020 Jun 4;15(6):e0234209. doi: 10.1371/journal.pone.0234209 (PMC7272047; doi:10.1371/journal.pone.0234209)
Supplement: S1 File — (XLSX) [file pone.0234209.s003.xlsx]

## Sheet: Sheet1
Age	Group	Age	BMI	Gender	IHD	Stroke	COPD	Diabetes	Hypertension	CHF	Smoking		PLT1	HGB1	RDW1	Creatinine	Iron1	Ferritin1	Transferin1				Unacylated Ghrelin 1	Acylated Ghrelin 1	SNAQbefore		HGB2	Iron2	Ferritin2	Transferin2		Unacylated Ghrelin 2	Acylated Ghrelin 2	SNAQafter
G1	1	45	33.46	2	0	0	0	0	0	0	3		273	8.8	17.5	0.62	13.1	5.1	317				56	52	4		11.8
G2	1	42	28.58	2	0	0	0	0	0	0	3		388	7	17.4	0.4	12.1	4.3					152.5	48	14		11.7					107.4	15.5	16
G3	1	48	32.39	2	0	0	0	0	0	0	3		176	7.5	18.7	0.45	14.5	2.6	339				467	44.5	9		11.8					66.3	16	19
G4	1	67	31.01	1	0	0	0	1	1	0	2		415	7.6	16.4	0.43	13	6.6	400				180.2	45.5	7		7.6	75.2	103.9	241		152.2	39.3	17
G5	1	45	24.91	2	0	0	0	0	0	0	3		349	7.1	18	0.43	169	3	444				324.4	99.5	14		11.4	94.8	96	288		221.9	95.2	14
G6	1	64	22.65	1	0	0	0	0	0	0	2		203	9.1	15.8	0.9	12.3	3.7	384				132.4	250	14		11.7	49.4	95.4	242		174.1	240.4	17
G7	1	40	24.65	2	0	0	0	0	0	0	3		283	9.1	14.8	0.6	15.9	5.9	323				138.5	89	15		12.1	67.2	81.4	330		318.1	110.5
G8	1	40	29.04	2	0	0	0	0	0	0	3		244	8.6	16.4	0.6	11.2	2.3	329				162	102	9		11.7	114.9	123.4	215		117.4	77	16
G9	1	45	31.5	2	0	0	0	0	0	0	3		309	8.4	17.4	0.6	15.4	2.4	309				185	78.5	15			28	15	315		188.4	57.5	13
G10	1	39	20.57	2	0	0	0	0	0	0	3		154	9.1	12.5	0.6	12.7	4.5	324				197	136	14		12.4	103.3	144.1	248
G11	1	27	30	2	0	0	0	0	0	0	3		299	11.4	15.2	0.68	25.4	6.9	348				74.5	69.5	13		12.5	70.3	10.4	299		148.4	36.7	10
G12	1	29	38.45	2	0	0	0	0	0	0	3		530	8.8	19.5	0.55	14.7	9.4	350				102.7	75.5	16		9.9	67.5	208.2	248		122.5	63	10
G13	1	36	26.89	2	0	0	0	0	0	0	1		288	10.2	15.9	0.67	27	7	292				37.5	50	18		12	44.9	182.4	316
G14	1	28	22.49	2	0	0	0	0	0	0	3		254	10.2	15.7	0.51	18.8	4.2	364				124	57.5	10		12	36.8	36.4	242		122.6	40	19
G15	1	30	24.22	2	0	0	0	0	0	0	3		377	9.8	14.6	0.65	24.4	3.2	407				280	58			12.3	71	71.1	298
G16	1	39	25.99	2	0	0	0	0	0	0	3		225	9.2	17	0.81	26.1	3.6					65.6	51	13		12.7	37.5	112.7	285		93.6	20.5
G17	1	45	24.39	2	0	0	0	0	0	0	3		277	8.2	16.1	0.41	12.7	2.8	310				78.5	53	12			27.9	16.6	351		82.5	15.5	17
G18	1	37	27.4	2	0	0	0	0	0	0	3		151	6.6	19.6	0.62	16	5.5	341				107	93.5	15		10.1	64.1	116.4	290		143.2	95.5	19
G19	1	25		2	0	0	0	0	0	0	3		260	9.3	19.2	0.62	16.8	4					47.9	51	15		10.9	70.3	117.1	264		136.9	2	16
G20	1	31	28.84	2	0	0	0	0	0	0	3		360	6.5	17.3	0.36	11.2	2.2	403				27.2	49	10		10.1	50.2	173.2	276		45.9	2.7	20
G21	1	26	24.22	2	0	0	0	0	0	0	3		363	10.1	15.5	0.68	11.2	3.1					56.5	55.3	10		11.8	105.5	15.8	384		77.4	27.5	11
G22	1	31	24.39	2	0	0	0	0	0	0	3		298	7.3	16.3	0.45	41.7	1	371				104.9	88	10		9.5	34.2	9.3	307		139	14	14
G23	1	35	24.73	2	0	0	0	0	0	0	3		142	7.1	18.7	0.6	12.1	1.7	372				48.5	62	13		11.1	100.2	81.3	283		103.8	40.5
G24	1	37	37.04	2	0	0	0	0	0	0	3		389	8.5	17.9	0.91	14.7	2.6	335				45.1	44				69.8	213	236		115.9	12.2	13
G25	1	37	28.8	2	0	0	0	0	0	0	3		417	8.2	17.9	0.4	11.6	3.1	403				176.5	122.5	15		12.3	76.7	78.7	294		152.9	65.5	14
G26	1	48	22.1	2	0	0	0	0	0	0	3		209	8.9	16.2	0.63	14.2	3.7	339				79.6	65.5	16		13	62.4	16.7	298		129.1	38.5
G27	1	47	29.7	2	0	1	0	1	0	0	3		353	8.8	17.1	0.56	17.3	6.9	364				101	71.5	15		11.3	138.9	55	246		129.4	17.5	15
G28	1	70	24.2	1	1	0	0	1	0	0	3		219	9.6	18.2	1.24	16.3	8.3	354				225.4	46.5	16		12.8	57.4	258.9	254		87.6	29
G29	1	52	40	2	0	0	0	1	0	0	3		478	7.7	19.3	1.07	12.8	5.6	312				166.5	51.7	17		12.5	111.7	83.1	276		134.3	31.5
G30	1	58	28.9	2	0	0	0	0	1	0	1		587	8.4	18.6	0.59		5.3					116.5	43	14		11.5	97.5	86.2	227		109.5	28	13
G31	1	20	20.08	2	0	0	0	0	0	0	3		264	8.4	24	0.75	12	1.6					85.8	68	9		11.8	34.4	7.2	330		97.2	112.5	9
G32	1	26	18.8	2	0	0	0	0	0	0	3		275	10.3	14.7	0.7	17.8	5.3					132.9	94	16		9.5		49.3
G33	1	30	27.5	2	0	0	0	0	0	0	3		524	9.4	17.6	0.58	14.2	5.3	339				219.1	95.1	12		11.4		41.2			210.3	64	13
G34	1	42	23	2	0	0	0	0	0	0	3		387	10.6	15.6	0.73	40.8	5.3	374				208.4	77	11		11.8		135.7			115	36.5	8
G35	1	31	24.7	2	0	0	0	0	0	0	3		298	8.6	18.4	0.56	42.1	5.4	377				412.4	103.5	11				59.1
G36	1	79	29	1	0	0	0	1	1	0	3		527	8	14.3	0.86	15.4	6.9	321				241.6	50.4	18		10.8		7			127.5	21.5	16
G37	1	38	22.09	2	0	0	0	0	0	0	2		367	9.9	14	0.58	23.2	6.6	353				179.5	71	14		10.7		26.4			95.9	62.5	15
G38	1	18.6	21.2	2	0	0	0	0	0	0	3		427	9.6	16.6	0.61	18.6	3	366				137.2	70.5	13		11.4		41.3			72.8	74
G39	1	36	22.41	2	0	0	0	0	0	0	3		243	8.2	18.5	0.55	17	2.3	321				102.6	77.5	13				57.3
G40	1	46	26.44	2	0	0	0	0	0	0	3		400	8.5	20.3	0.49	17.8	8.8					96.1	63	10		12.3		69.9
G41	1	47	46.06	2	0	0	0	0	1	0	3		437	9.2	18.4	0.62	20.6						71.3	49	7		12.9		54.6			63.6	2.3
G42	1	44	22.39	2	0	0	0	0	0	0	3		133	9.3	14.8	0.8	14	4.3					135.7		16		11.2	54.9	49.3	259		44.1	0.35	17
G43	1	43	32.42	2	0	0	0	0	0	0	3		313	6.9	19	0.49	16.1	3.9	346				405.6	14.5	10			100.4	38.7	254		162	39
G44	1	41		2	0	0	0	0	0	0	3		399	10.8	16.8	0.72		5.7					139.4	50			14.3	79.9	22.5	320
G45	1	31	25.24	2	0	0	0	0	0	0	3		220	9.2	16	0.51	18.7	3.8	362				278	46.5	18			70.7	24.6	240
G46	1	42	27.18	2	0	0	0	0	1	0	3		281	9.5	17.7	0.47	15.4	4	381				230.6	40	12		11.9	104.1	55.1	243		63.2	28	12
G47	1	36		2	0	0	0	0	0	0	3		263	8.8	16.3	0.63	13.6	3	350				828	73.5	18			64.8	14.5	289		128.8	43.5
G48	1	42	29.41	2	0	0	0	0	0	0	3		337	8.4	17.1	0.51		6.2					585	44.5	14			106.4	179.3	219		19.8	2	17
G49	1	42	24.84	2	0	0	0	0	0	0	3		307	7.2	19.2	0.49		3.6					101	48.5	15		10.4	102.5	67.4	274		103.7	92	15
G50	1	46	32.04	2	0	0	0	0	0	0	3		346	10	26.4	0.51	30.1	33.3	328				129.1	91.5	9		12	111.3	317.8	228		168.3	75	9
G51	1	45	22.59	2	0	0	0	0	0	0	3		404	6.7	25.1	0.55	12.4	2	323				45.6	8.5	9		10.3	31	46.7	299		60.2	22	12
G52	1	41	24.22	2	0	0	0	0	0	0	3		295	8	14.1	0.56	11.2	2.7	310				210.7	67.5	4		9.5	107.9	29.6	322		190.8	61	19
G53	1	39	23.89	2	0	0	0	0	0	0	3		139	9.6	16.3	0.81	16.1	3.4					113	55.1	14		12	58.7	37	313		113.9	19.5	8
G54	1	35	29.74	2	0	0	0	0	0	0	3		215	6.8	16.9	0.48	11.2	1.7	360				102.1	11.5	9		10.9	94.1	167.7	280		70.5	13	15
G55	1	34	29.02	2	0	0	0	0	0	0	3		507	6.9	19	0.68	11.2	1.4	377				78	3.2	7							56.5	3.4	11
G56	1	47		2	0	0	0	0	0	0	3		318	8.1	16.2	0.52	17.7	1.4					151.9	27.5	14		12.9					175.9	40.5	11
GH4	2	31	26.54	1	0	0	0	0	0	0	1				13	0.77	75.2	103.9	241				56.5	11.5	18							80.4	28.5	18
GH5	2	31	24.96	1	0	0	0	0	0	0	3				12.7	0.91	94.8	96	288				84.7	29.6	16							144.7	4.5	16
GH6	2	31	27.47	1	0	0	0	0	0	0	3				12.9	0.99	49.4	95.4	242				302.9	41	16							535.3	61.5	18
GH7	2	35	28.48	1	0	0	0	0	0	0	3				12.8	0.91	67.2	81.4	330				316.4	38.5	18							80.4	17.5	16
GH8	2	28	26.88	1	0	0	0	0	0	0	1				12.7	0.8	114.9	123.4	215				173.4	13	18							97.7	16.75	17
GH9	2	19	24.58	2	0	0	0	0	0	0	3				14.4	0.63	28	15	315				208.7	25	16
GH1	2	27	24.4	1	0	0	0	0	0	0	3				12.3	1.08	103.3	144.1	248				88.2	83	15							144.2	47.5	13
GH1	2	31	26.44	2	0	0	0	0	0	0	2				12.6	0.58	70.3	10.4	299				120.2	9.5	15							140.3	68.5	14
GH1	2	42	25.36	1	0	0	0	0	0	0	3				12.7	0.92	67.5	208.2	248				79.9	14.6	16							94.1	12.5	12
GH1	2	33	30.96	1	0	0	0	0	0	0	3				13.5	0.88	44.9	182.4	316				67.3	8	16
GH1	2	27	22.41	2	0	0	0	0	0	0	1				12.8	0.64	36.8	36.4	242				600.8	55.1	18							313.8	112.5	17
GH1	2	24	26.99	2	0	0	0	0	0	0	3				12.1	0.62	71	71.1	298				166.1	20.5	20							127.6	31.1	19
GH1	2	27	27.64	1	0	0	0	0	0	0	3				12.5	0.89	37.5	112.7	285				173.5	105	13							89.3	65.5	14
GH1	2	35	19.98	2	0	0	0	0	0	0	3				12.5	0.7	27.9	16.6	351				220.6	39	15							188.5	42
GH1	2	36	25.51	2	0	0	0	0	0	0	3				12.4	0.84	64.1	116.4	290				102.6	62	12							104.8	49.5	11
GH1	2	29	34.79	2	0	0	0	0	0	0	3				12.6	0.7	70.3	117.1	264				80	50.3	16							101.7	21	13
GH2	2	29	26.36	2	0	0	0	0	0	0	3				12.6	0.81	50.2	173.2	276				66.1	28.5	18							82.1	15	18
GH2	2	33	20.8	2	0	0	0	0	0	0	3				12.4	0.79	105.5	15.8	384				90.1	49.5	17							158.5	42	19
GH2	2	40	20.96	2	0	0	0	0	0	0	3				13.4	0.69	34.2	9.3	307				208.5	36.5	16							151.3	83.8	15
GH2	2	46	33.06	2	0	0	0	0	0	0	3				13.3	0.7	100.2	81.3	283				460.3	18	14							144.6	27	16
GH2	2	32	27.47	1	0	0	0	0	0	0	3				12.8	0.83	69.8	213	236				177.2	17	20
GH2	2	28	23.62	1	0	0	0	0	0	0	3				12.4	1.05	76.7	78.7	294				127.8	198	18							115.2	34.5	18
GH2	2	48	33.43	2	0	0	0	0	0	0	3				13.8	0.85	62.4	16.7	298				93.5	2.1	14							104.2	40.85	16
GH2	2	30	25.39	2	0	0	0	0	0	0	3				13.2	0.61	138.9	55	246				86.6	74.5	17							147.5	65.15	17
GH2	2	27	22.45	1	0	0	0	0	0	0	3				13.9	0.81	57.4	258.9	254				83.7	24	14
GH2	2	30	23.67	1	0	0	0	0	0	0	3				12.6	1.04	111.7	83.1	276				100.4	40.5	18							155.4	60.1	20
GH3	2	35	26.32	1	0	0	0	0	0	0	3				12.6	1.04	97.5	86.2	227				405.3	353.5	17							324.1	455.25	16
GH3	2	33	24.17	2	0	0	0	0	0	0	3				14.6	0.68	34.4	7.2	330				321.3	46.5	16							105.3	69.5	15
GH3	2	61	22.49	2	0	0	0	0	0	0	3				13.3	0.59		49.3					188.4	71	18							44.7	4.9	17
GH3	2	46	24.77	2	0	0	0	0	0	0	3				12.5	0.63		41.2					96.7	48.5	13							61.6	4.2	12
GH3	2	30	28.09	1	0	0	0	0	0	0	3				12.6	0.87		135.7					138.7	44.5	19							75	7.5	16
GH3	2	37	23.11	2	0	0	0	0	0	0	3				12.2	0.68		59.1					112.8	104.5	17							142.7	51.5	16
GH3	2	34	20.76	1	0	0	0	0	0	0	3				12.9	0.85		7					172.3	42.2	15							127.8	37.5	18
GH3	2	48	27.1	2	0	0	0	0	0	0	3				13	0.67		26.4					133.2	38	15							81.1	21.5	14
GH3	2	59	24.89	2	0	0	0	0	0	0	2				12.7	0.65		41.3					371.5	66	16							143.2	54.15	18
GH3	2	40	18.18	2	0	0	0	0	0	0	3				12.7	0.7		57.3					446.6	82.5	16							215.6	89.4	15
GH4	2	43	26.87	1	0	0	0	0	0	0	3				13.1	0.98		69.9					284.5	17.6	15
GH4	2	43	25.4	2	0	0	0	0	0	0	3				12.8	0.69		54.6					205.4		12							126.8	21.25	10
GH4	2	58	24.03	2	0	0	0	0	0	0	3				12.5	0.62	54.9	49.3	259				299.9	74	14							298.9	114.5	14
GH4	2	54	28.65	2	0	0	0	0	0	0	3				13.1	0.78	100.4	38.7	254				67	27.8	14
GH4	2	45	20.08	2	0	0	0	0	0	0	3				12.3	0.72	79.9	22.5	320				178.4	45	16							189.6	65.5	19
GH4	2	45	19.53	2	0	0	0	0	0	0	3				12.5	0.63	70.7	24.6	240				169	42	20							163.3	98	19
GH4	2	32	23.51	1	0	0	0	0	0	0	3				13.4	0.72	104.1	55.1	243				154	230.5	15							136.8	234.3	13
GH4	2	37	25.96	2	0	0	0	0	0	0	3				13.4	0.87	64.8	14.5	289				156	72.5	20							143.2	54.5	20
GH4	2	53	22.43	2	0	0	0	0	0	0	3				13	0.86	106.4	179.3	219				121.1	62	18							139.1	29.4	19
GH4	2	54	25.28	2	0	0	0	0	0	0	3				13.4	0.71	102.5	67.4	274				165	46.8	18							179.8	27.5	18
GH5	2	57	26.88	1	0	0	0	0	0	0	3				13.7	0.76	111.3	317.8	228				68.6	7.3	15							75	6.2	16
GH5	2	34	19.57	2	0	0	0	0	0	0	3				12.1	0.65	31	46.7	299				231.5	87	14							245.3	61	17
GH5	2	43	22.49	2	0	0	0	0	0	0	3				12.5	0.85	107.9	29.6	322				295.4	72	13							242.1	78.5	14
GH5	2	32	24.44	2	0	0	0	0	0	0	2				13.7	0.71	58.7	37	313				162	37	16							241	33	12
GH5	2	36	23.38	1	0	0	0	0	0	0	3				12.8	0.86	94.1	167.7	280				329.5	122	19							378.5	115.2	20
